# Supplementary material for: 2-Ammonio-3-(4-nitro­phen­yl)propanoate monohydrate
Source: Acta Crystallogr Sect E Struct Rep Online. 2008 Jul 9;64(Pt 8):o1446. doi: 10.1107/S1600536808017960 (PMC2962077; doi:10.1107/S1600536808017960)
Supplement: Supplementary file 2 [file e-64-o1446-Isup2.hkl]

# 
# h,k,l, Fc-squared, Fo-squared, sigma(Fo-squared) and status flag 
# 
data_I
_shelx_title ' 111 in P2(1)' 
_shelx_refln_list_code          4 
_shelx_F_calc_maximum       73.51 
_exptl_crystal_F_000       240.00 
_reflns_d_resolution_high  0.7700 
 
loop_ 
 _symmetry_equiv_pos_as_xyz 
 'x, y, z' 
 '-x, y+1/2, -z' 
 
_cell_length_a     6.2349 
_cell_length_b     5.2990 
_cell_length_c    15.7273 
_cell_angle_alpha  90.000 
_cell_angle_beta  101.396 
_cell_angle_gamma  90.000 
 
_shelx_F_squared_multiplier     1.000 
 
loop_ 
 _refln_index_h 
 _refln_index_k 
 _refln_index_l 
 _refln_F_squared_calc 
 _refln_F_squared_meas 
 _refln_F_squared_sigma 
 _refln_observed_status 
   1   0   0        0.12        1.25      0.20 o 
   2   0   0        2.01        7.48      0.65 o 
   3   0   0       22.22       31.84      0.92 o 
   4   0   0      130.83      130.94      2.43 o 
   5   0   0       17.60       21.83      2.13 o 
   6   0   0       64.26       60.20      3.75 o 
   7   0   0       16.04       17.84      2.40 o 
   1   1   0      187.86      185.56      2.77 o 
   2   1   0      304.62      304.48      6.06 o 
   3   1   0       30.01       41.87      1.01 o 
   4   1   0        6.95        7.16      0.67 o 
   5   1   0       29.52       32.46      1.33 o 
   6   1   0        6.86        7.39      1.28 o 
   7   1   0       31.12       29.95      2.02 o 
   0   2   0      121.37      116.24      4.15 o 
   1   2   0      133.65      150.35      2.11 o 
   2   2   0       58.93       56.12      1.77 o 
   3   2   0       78.80       77.37      1.91 o 
   4   2   0      136.41      134.49      2.75 o 
   5   2   0       41.66       39.40      1.63 o 
   6   2   0       42.24       42.93      1.80 o 
   7   2   0       13.69       13.11      1.56 o 
   1   3   0      107.90      121.12      5.03 o 
   2   3   0       38.99       36.39      1.44 o 
   3   3   0      108.69      114.26      2.00 o 
   4   3   0       20.64       21.33      1.29 o 
   5   3   0        4.85        5.07      0.87 o 
   6   3   0       26.00       25.26      1.68 o 
   7   3   0        6.30        7.15      1.88 o 
   0   4   0       77.67       76.21      2.49 o 
   1   4   0        6.46        8.93      1.11 o 
   2   4   0       18.61       19.58      0.92 o 
   3   4   0      351.89      348.22      5.42 o 
   4   4   0       73.88       65.26      2.20 o 
   5   4   0        2.20        1.96      0.77 o 
   6   4   0        3.36        6.79      1.37 o 
   1   5   0       30.83       30.92      1.39 o 
   2   5   0       12.60       12.85      0.92 o 
   3   5   0       21.57       21.57      1.17 o 
   4   5   0       60.31       63.54      2.73 o 
   5   5   0       12.12       14.34      2.00 o 
   0   6   0        3.51        5.07      1.59 o 
   1   6   0       22.52       24.01      1.45 o 
   2   6   0       11.14       10.11      2.18 o 
   3   6   0       10.88       16.23      2.30 o 
  -8   0   1        0.77        2.17      1.67 o 
  -7   0   1        5.98        4.77      1.46 o 
  -6   0   1        5.33        6.94      1.89 o 
  -5   0   1       45.80       51.28      2.95 o 
  -4   0   1      452.04      465.75      8.12 o 
  -3   0   1       20.88       22.97      1.72 o 
  -2   0   1      552.08      492.44      4.70 o 
  -1   0   1      182.34      183.87      2.23 o 
   1   0   1     5403.61     4644.97     46.72 o 
   2   0   1       75.52       75.96      1.24 o 
   3   0   1      160.79      159.42      2.59 o 
   4   0   1      316.35      294.99      4.92 o 
   5   0   1       23.11       23.73      1.11 o 
   6   0   1        0.22       -0.06      0.84 o 
   7   0   1        0.69       -1.52      1.52 o 
  -7   1   1       17.61       16.75      1.58 o 
  -6   1   1      120.03      126.58      3.88 o 
  -5   1   1       23.46       22.79      1.12 o 
  -4   1   1       28.37       33.73      1.53 o 
  -3   1   1       23.73       36.36      1.80 o 
  -2   1   1      521.07      550.92      8.11 o 
  -1   1   1     1141.54     1067.39      5.92 o 
   0   1   1      257.52      255.87      2.61 o 
   1   1   1      757.09      740.15      7.42 o 
   2   1   1     1981.77     1854.57     12.80 o 
   3   1   1      128.62      140.16      2.64 o 
   4   1   1       54.65       50.93      1.41 o 
   5   1   1       28.92       33.07      1.53 o 
   6   1   1       16.18       25.76      7.45 o 
   7   1   1        8.98        7.97      1.31 o 
  -7   2   1        0.59       -0.79      0.79 o 
  -6   2   1       28.72       27.60      1.99 o 
  -5   2   1       51.19       50.76      4.65 o 
  -4   2   1      157.61      164.62      3.21 o 
  -3   2   1       80.90       81.15      1.52 o 
  -2   2   1        1.39        5.93      1.23 o 
  -1   2   1      202.43      218.19      2.31 o 
   0   2   1     1034.73     1012.71      8.09 o 
   1   2   1       80.77       86.80      1.31 o 
   2   2   1      126.07      128.66      1.65 o 
   3   2   1       84.64       91.92      1.91 o 
   4   2   1       47.47       48.29      1.57 o 
   5   2   1      224.08      206.63      4.30 o 
   6   2   1       68.14       64.03      2.22 o 
   7   2   1        4.13        3.49      1.15 o 
  -7   3   1       11.63       11.29      2.01 o 
  -6   3   1       40.34       39.12      2.53 o 
  -5   3   1       25.91       25.59      1.49 o 
  -4   3   1      174.24      159.94      3.47 o 
  -3   3   1      100.24      101.99      1.87 o 
  -2   3   1      107.08      110.64      1.91 o 
  -1   3   1      263.74      269.23      4.06 o 
   0   3   1       22.40       21.59      0.67 o 
   1   3   1      133.17      133.81      2.18 o 
   2   3   1      123.60      126.28      2.11 o 
   3   3   1        3.66        4.50      0.56 o 
   4   3   1       23.20       28.48      1.28 o 
   5   3   1        9.97       10.72      1.04 o 
   6   3   1        1.79        2.39      0.84 o 
   7   3   1        1.73        1.11      1.18 o 
  -6   4   1        0.70        1.62      0.97 o 
  -5   4   1       10.85       11.10      1.16 o 
  -4   4   1        1.32        3.70      0.89 o 
  -3   4   1      228.72      236.09      6.41 o 
  -2   4   1      159.12      162.92      3.04 o 
  -1   4   1      151.90      155.28      2.72 o 
   0   4   1       15.11       20.27      0.93 o 
   1   4   1       69.55       66.10      1.62 o 
   2   4   1       74.22       78.63      1.79 o 
   3   4   1       51.21       53.44      1.52 o 
   4   4   1       12.30       11.38      1.12 o 
   5   4   1       13.55       15.04      1.61 o 
   6   4   1        4.26        5.12      1.79 o 
  -5   5   1        2.11        0.91      1.40 o 
  -4   5   1        1.05        2.57      1.21 o 
  -3   5   1        4.73        7.44      0.84 o 
  -2   5   1       13.92       12.44      0.87 o 
  -1   5   1       67.96       68.34      1.80 o 
   0   5   1       53.84       47.69      1.63 o 
   1   5   1       16.45       20.27      1.86 o 
   2   5   1       40.70       36.02      1.39 o 
   3   5   1       22.11       22.10      1.33 o 
   4   5   1       14.54       17.92      1.68 o 
   5   5   1       52.30       50.98      3.01 o 
  -3   6   1       10.79       12.70      1.73 o 
  -2   6   1       52.41       52.16      2.57 o 
  -1   6   1       27.56       25.55      1.47 o 
   0   6   1        0.11        0.59      0.68 o 
   1   6   1        6.22        5.77      1.07 o 
   2   6   1       48.35       41.66      4.02 o 
   3   6   1       34.74       33.46      6.18 o 
  -8   0   2        8.93       11.49      2.27 o 
  -7   0   2       17.06       16.67      2.35 o 
  -6   0   2       35.10       28.52      2.52 o 
  -5   0   2        8.71       13.44      1.64 o 
  -4   0   2       20.58       30.76      0.95 o 
  -3   0   2     2086.25     1922.83     19.14 o 
  -2   0   2       44.10       81.50      2.26 o 
  -1   0   2       75.67      114.10      0.99 o 
   1   0   2      596.10      602.61      5.37 o 
   2   0   2      366.66      426.65      9.21 o 
   3   0   2      113.43      113.29      2.95 o 
   4   0   2      377.31      321.77      5.52 o 
   5   0   2        9.04        8.04      0.84 o 
   6   0   2        5.71        7.83      1.65 o 
   7   0   2        0.29       -0.56      1.29 o 
  -7   1   2       12.16       11.75      1.33 o 
  -6   1   2       88.31       82.64      2.93 o 
  -5   1   2       37.39       37.90      1.33 o 
  -4   1   2       67.97       82.67      1.97 o 
  -3   1   2      817.12      863.84      9.86 o 
  -2   1   2     1174.10     1160.65      7.27 o 
  -1   1   2      395.65      360.99      4.03 o 
   0   1   2      756.27      700.93      6.59 o 
   1   1   2      624.77      643.46      3.66 o 
   2   1   2      694.34      664.21      5.45 o 
   3   1   2      437.05      438.83      4.34 o 
   4   1   2       91.53       88.99      1.43 o 
   5   1   2       20.71       19.70      1.11 o 
   6   1   2        3.99        6.44      1.08 o 
   7   1   2       29.16       28.73      2.03 o 
  -7   2   2        0.52        0.55      0.83 o 
  -6   2   2        9.57       15.11      1.76 o 
  -5   2   2      103.32      107.72      2.80 o 
  -4   2   2       37.30       57.54      1.75 o 
  -3   2   2       24.35       23.18      0.86 o 
  -2   2   2       26.07       25.68      0.67 o 
  -1   2   2      749.83      746.78      6.29 o 
   0   2   2       23.55       19.92      0.45 o 
   1   2   2       71.07       74.93      1.11 o 
   2   2   2      611.44      662.78      6.74 o 
   3   2   2       37.98       39.17      0.92 o 
   4   2   2        2.14        6.62      0.78 o 
   5   2   2       61.42       51.99      1.81 o 
   6   2   2       49.66       44.23      2.06 o 
   7   2   2        8.31       12.28      2.41 o 
  -7   3   2       14.91       15.54      3.01 o 
  -6   3   2       43.86       45.71      2.19 o 
  -5   3   2       84.95       83.26      2.53 o 
  -4   3   2      132.36      133.41      3.03 o 
  -3   3   2       80.09       74.41      1.54 o 
  -2   3   2       50.18       60.22      2.45 o 
  -1   3   2      606.83      601.73      6.48 o 
   0   3   2      694.02      721.24     11.93 o 
   1   3   2      127.81      118.40      2.29 o 
   2   3   2       35.05       27.29      0.86 o 
   3   3   2       14.86       11.35      0.68 o 
   4   3   2       76.90       88.23      2.30 o 
   5   3   2       16.82       18.82      1.38 o 
   6   3   2        4.25        6.45      1.24 o 
  -6   4   2       47.25       52.50      2.79 o 
  -5   4   2        0.53        0.41      0.63 o 
  -4   4   2        3.32        9.47      1.71 o 
  -3   4   2       27.85       40.49      3.33 o 
  -2   4   2       11.82       22.95      3.30 o 
  -1   4   2        3.00        4.86      0.62 o 
   0   4   2      179.20      172.44      3.11 o 
   1   4   2       96.91       88.77      1.89 o 
   2   4   2       19.93       16.66      0.98 o 
   3   4   2      127.86      128.74      2.68 o 
   4   4   2       37.35       37.87      2.14 o 
   5   4   2        1.69        6.66      2.61 o 
   6   4   2       26.25       31.64      2.41 o 
  -5   5   2       24.54       26.93      2.64 o 
  -4   5   2        9.47       10.01      1.65 o 
  -3   5   2       32.93       32.40      1.35 o 
  -2   5   2        6.35        7.05      0.87 o 
  -1   5   2       25.24       24.85      1.38 o 
   0   5   2       63.76       56.66      1.68 o 
   1   5   2      103.61       98.21      2.38 o 
   2   5   2       13.68       14.67      1.14 o 
   3   5   2        6.38        7.64      0.98 o 
   4   5   2       11.57       14.84      2.64 o 
   5   5   2        1.01        0.25      0.86 o 
  -3   6   2        3.29        3.25      1.31 o 
  -2   6   2       15.95       12.30      1.16 o 
  -1   6   2       12.07       10.08      1.09 o 
   0   6   2        2.95        3.41      0.90 o 
   1   6   2        0.84        0.47      0.81 o 
   2   6   2        0.11        4.16      2.49 o 
   3   6   2       11.61       13.99      2.37 o 
  -8   0   3       21.02       18.57      3.23 o 
  -7   0   3       11.39        7.09      1.69 o 
  -6   0   3       19.02       16.31      2.13 o 
  -5   0   3       78.25       67.16      3.45 o 
  -4   0   3       71.71      107.42      1.96 o 
  -3   0   3        1.64        3.81      0.37 o 
  -2   0   3       22.85       27.92      1.06 o 
  -1   0   3      125.06      106.49      1.44 o 
   0   0   3        0.11        0.82      0.35 o 
   1   0   3     1009.42     1066.23     10.00 o 
   2   0   3       26.54       18.18      0.79 o 
   3   0   3      241.95      267.41      4.34 o 
   4   0   3      146.92      135.40      5.44 o 
   5   0   3        0.40        1.90      1.31 o 
   6   0   3        8.53       11.86      1.76 o 
   7   0   3        0.02        0.52      1.28 o 
  -8   1   3        5.60        8.99      2.10 o 
  -7   1   3       31.06       31.57      2.05 o 
  -6   1   3        9.44        8.97      1.11 o 
  -5   1   3        1.39        4.70      0.98 o 
  -4   1   3       47.10       57.41      1.44 o 
  -3   1   3      155.99      173.81      2.83 o 
  -2   1   3      129.60      243.90      6.90 o 
  -1   1   3     5065.58     4644.20     25.73 o 
   0   1   3     1930.40     1741.27      7.18 o 
   1   1   3      783.60      813.00      6.96 o 
   2   1   3      127.38      132.25      1.55 o 
   3   1   3       46.09       51.13      0.97 o 
   4   1   3       92.11       89.56      1.64 o 
   5   1   3       96.72       91.81      2.43 o 
   6   1   3       19.96       19.44      2.34 o 
   7   1   3       10.44       10.59      1.41 o 
  -7   2   3        8.71        8.06      1.38 o 
  -6   2   3        1.70        0.22      0.56 o 
  -5   2   3        2.47        8.19      1.41 o 
  -4   2   3       30.61       47.47      2.22 o 
  -3   2   3       84.63       67.70      1.07 o 
  -2   2   3      383.40      400.95      4.44 o 
  -1   2   3      215.43      215.83      2.21 o 
   0   2   3      165.21      177.84      2.34 o 
   1   2   3      155.31      164.21      2.25 o 
   2   2   3       78.92       93.59      1.38 o 
   3   2   3       40.86       59.43      1.21 o 
   4   2   3       12.69       13.08      0.79 o 
   5   2   3        2.42        3.66      1.08 o 
   6   2   3       12.54       13.19      1.12 o 
   7   2   3        6.20        9.32      1.86 o 
  -7   3   3       20.23       23.01      2.04 o 
  -6   3   3       41.94       40.90      1.95 o 
  -5   3   3        1.11        2.91      0.83 o 
  -4   3   3      162.43      156.16      3.64 o 
  -3   3   3      251.18      251.76      5.07 o 
  -2   3   3       30.24       30.87      0.90 o 
  -1   3   3       37.22       26.60      0.69 o 
   0   3   3      270.57      272.94      3.47 o 
   1   3   3       65.26       63.00      1.14 o 
   2   3   3       11.12       15.71      0.66 o 
   3   3   3      205.22      186.34      2.93 o 
   4   3   3       49.31       51.03      1.68 o 
   5   3   3       16.14       16.36      1.42 o 
   6   3   3        4.44        4.71      1.47 o 
  -6   4   3       54.35       51.27      2.76 o 
  -5   4   3       12.05       12.98      2.22 o 
  -4   4   3        6.26        8.28      0.88 o 
  -3   4   3       53.24       59.35      1.83 o 
  -2   4   3       32.59       36.47      1.77 o 
  -1   4   3       27.42       25.81      0.91 o 
   0   4   3       53.57       49.10      1.54 o 
   1   4   3      148.43      145.39      2.59 o 
   2   4   3       42.73       38.33      1.19 o 
   3   4   3       45.72       40.83      1.60 o 
   4   4   3       30.30       33.38      1.95 o 
   5   4   3       22.32       22.89      1.85 o 
   6   4   3       16.81       19.51      1.96 o 
  -5   5   3       17.85       20.53      2.03 o 
  -4   5   3       66.85       72.03      2.95 o 
  -3   5   3       19.77       19.47      1.65 o 
  -2   5   3       35.03       32.60      1.83 o 
  -1   5   3       16.38       14.92      1.28 o 
   0   5   3       11.11        8.98      0.88 o 
   1   5   3       78.74       79.96      2.37 o 
   2   5   3       71.89       69.87      2.32 o 
   3   5   3        7.11        7.45      0.98 o 
   4   5   3       15.81       18.21      1.72 o 
   5   5   3        0.74       -1.11      1.18 o 
  -3   6   3        0.55        1.18      1.05 o 
  -2   6   3       14.98       13.92      1.30 o 
  -1   6   3        3.25        4.49      1.76 o 
   0   6   3       22.07       23.08      1.83 o 
   1   6   3        7.01       13.25      2.82 o 
   2   6   3       19.05       18.47      1.85 o 
   3   6   3        0.65        1.77      1.85 o 
  -8   0   4        1.60        7.20      2.34 o 
  -7   0   4       40.00       34.49      3.16 o 
  -6   0   4       92.24       81.11      3.88 o 
  -5   0   4      261.18      221.29      7.21 o 
  -4   0   4        2.44        1.27      0.35 o 
  -3   0   4       67.82       57.59      1.34 o 
  -2   0   4      174.93      187.30      2.54 o 
  -1   0   4      198.63      189.18      3.08 o 
   0   0   4     1984.41     1936.59     16.73 o 
   1   0   4     1139.67     1112.65     11.33 o 
   2   0   4        0.96        0.10      0.30 o 
   3   0   4      177.29      196.25      3.61 o 
   4   0   4       80.40       77.14      2.20 o 
   5   0   4       10.43       12.87      1.93 o 
   6   0   4        6.95        8.33      2.11 o 
   7   0   4        0.02        3.28      4.08 o 
  -8   1   4        3.60        3.71      1.57 o 
  -7   1   4       23.60       23.78      2.41 o 
  -6   1   4       16.38       26.54      3.27 o 
  -5   1   4       76.58       68.28      1.81 o 
  -4   1   4       52.48       51.48      1.95 o 
  -3   1   4       51.58       41.67      1.13 o 
  -2   1   4      418.30      375.66      3.28 o 
  -1   1   4     2723.53     2663.65     13.46 o 
   0   1   4      190.71      199.96      1.89 o 
   1   1   4      170.91      146.11      5.03 o 
   2   1   4       10.80       13.60      0.48 o 
   3   1   4      132.13      140.47      2.03 o 
   4   1   4       82.98       68.90      1.48 o 
   5   1   4      218.38      205.59      4.16 o 
   6   1   4       12.02       12.40      2.02 o 
   7   1   4        9.49        9.17      1.63 o 
  -7   2   4       14.47       16.39      1.65 o 
  -6   2   4        0.89        3.27      1.90 o 
  -5   2   4      131.27      124.69      2.92 o 
  -4   2   4      102.60       97.41      2.18 o 
  -3   2   4       57.08       54.39      1.03 o 
  -2   2   4      289.65      310.06      3.27 o 
  -1   2   4     1367.15     1319.14      9.10 o 
   0   2   4       29.72       34.30      0.96 o 
   1   2   4      164.19      192.29      2.62 o 
   2   2   4       59.65       60.22      1.01 o 
   3   2   4      126.94      140.87      2.14 o 
   4   2   4       41.64       39.30      1.13 o 
   5   2   4        2.14        3.31      1.26 o 
   6   2   4       47.81       42.96      2.25 o 
   7   2   4        7.70       12.16      2.49 o 
  -7   3   4        4.31        6.41      1.71 o 
  -6   3   4       11.06       14.70      1.24 o 
  -5   3   4        2.76        8.49      1.76 o 
  -4   3   4      200.26      220.32      4.44 o 
  -3   3   4       55.27       54.33      1.34 o 
  -2   3   4       33.15       35.35      1.12 o 
  -1   3   4      111.38      117.40      1.57 o 
   0   3   4        5.24        6.39      0.35 o 
   1   3   4       91.35       90.68      1.90 o 
   2   3   4       69.90       70.38      1.84 o 
   3   3   4       61.85       57.67      1.31 o 
   4   3   4       66.91       51.75      2.27 o 
   5   3   4        2.98        4.45      1.08 o 
   6   3   4        8.98       10.30      1.38 o 
  -6   4   4       10.39       12.74      1.62 o 
  -5   4   4        3.24        2.58      0.76 o 
  -4   4   4       14.48       14.22      1.03 o 
  -3   4   4       57.67       51.87      1.80 o 
  -2   4   4      226.30      234.70      4.04 o 
  -1   4   4        6.85        7.11      0.64 o 
   0   4   4      106.93       97.15      1.75 o 
   1   4   4        3.98        4.98      1.16 o 
   2   4   4       16.58       17.03      1.10 o 
   3   4   4       22.29       18.56      1.15 o 
   4   4   4       32.08       28.17      1.92 o 
   5   4   4        5.38        4.81      1.17 o 
  -5   5   4       39.16       40.33      2.67 o 
  -4   5   4       21.21       22.63      1.79 o 
  -3   5   4        7.43        9.61      1.30 o 
  -2   5   4       18.20       16.84      1.18 o 
  -1   5   4        2.22        2.18      0.69 o 
   0   5   4       21.82       21.67      1.18 o 
   1   5   4       16.11       14.26      1.33 o 
   2   5   4      236.93      245.78      6.24 o 
   3   5   4       14.09       14.49      1.42 o 
   4   5   4        8.37        7.90      1.55 o 
  -3   6   4        1.90        2.99      1.03 o 
  -2   6   4        1.12        2.05      0.96 o 
  -1   6   4        8.89        8.19      1.29 o 
   0   6   4        4.47        4.22      1.16 o 
   1   6   4        1.76        2.19      0.91 o 
   2   6   4       18.69       16.34      1.70 o 
   3   6   4        7.82       10.38      1.87 o 
  -8   0   5        1.05        0.38      1.23 o 
  -7   0   5       14.06       13.96      2.29 o 
  -6   0   5        0.85        2.16      1.26 o 
  -5   0   5      289.54      272.94     13.01 o 
  -4   0   5       62.31       49.76      3.82 o 
  -3   0   5        0.95        2.89      0.66 o 
  -2   0   5       91.17       79.81      1.51 o 
  -1   0   5       23.86       23.57      0.89 o 
   0   0   5      704.25      745.76     18.52 o 
   1   0   5       21.91       20.35      1.11 o 
   2   0   5       27.50       25.87      0.94 o 
   3   0   5        2.28        2.08      1.26 o 
   4   0   5       55.86       62.12      2.06 o 
   5   0   5       71.39       66.51      2.38 o 
   6   0   5        1.94        2.62      1.13 o 
   7   0   5       36.11       37.76      3.15 o 
  -8   1   5       15.94       17.65      2.02 o 
  -7   1   5       36.38       33.53      2.13 o 
  -6   1   5       37.40       44.27      2.08 o 
  -5   1   5       11.98       12.93      0.95 o 
  -4   1   5       47.61       51.24      1.46 o 
  -3   1   5      143.96      119.91      1.51 o 
  -2   1   5      654.75      666.32      5.77 o 
  -1   1   5      213.29      199.33      1.75 o 
   0   1   5     1297.12     1232.28      7.89 o 
   1   1   5     1179.68     1179.47     11.93 o 
   2   1   5      202.89      188.17      2.19 o 
   3   1   5       23.95       21.04      1.25 o 
   4   1   5       31.74       31.25      1.04 o 
   5   1   5       58.74       57.42      1.85 o 
   6   1   5        9.14        9.11      1.17 o 
   7   1   5        2.35        1.62      1.18 o 
  -7   2   5        4.27        7.01      1.34 o 
  -6   2   5        0.81        0.04      0.52 o 
  -5   2   5      149.83      142.94      3.34 o 
  -4   2   5       75.65       79.22      2.09 o 
  -3   2   5       47.50       44.31      0.95 o 
  -2   2   5      222.61      223.08      3.69 o 
  -1   2   5      446.20      428.96      5.35 o 
   0   2   5      192.99      211.30      2.15 o 
   1   2   5      549.01      560.33      6.38 o 
   2   2   5       51.67       56.08      1.14 o 
   3   2   5       87.08       89.19      1.63 o 
   4   2   5       44.45       43.30      1.23 o 
   5   2   5       30.16       28.43      1.43 o 
   6   2   5        7.84        6.69      1.34 o 
  -7   3   5        5.75        5.67      1.54 o 
  -6   3   5       76.21       77.00      2.66 o 
  -5   3   5        8.13       10.05      1.12 o 
  -4   3   5       14.30       18.39      2.64 o 
  -3   3   5        1.30        1.82      0.57 o 
  -2   3   5       26.40       24.21      1.09 o 
  -1   3   5       37.93       28.96      1.64 o 
   0   3   5       35.47       37.78      0.66 o 
   1   3   5      173.44      179.46      2.99 o 
   2   3   5       59.30       58.85      1.66 o 
   3   3   5       73.59       79.80      2.24 o 
   4   3   5       19.45       15.28      1.19 o 
   5   3   5       21.70       19.53      1.68 o 
   6   3   5        9.05       12.08      1.43 o 
  -6   4   5       17.89       21.85      1.85 o 
  -5   4   5        7.72        9.51      1.23 o 
  -4   4   5       20.99       19.65      2.04 o 
  -3   4   5      101.20       93.64      2.40 o 
  -2   4   5      149.13      143.62      4.32 o 
  -1   4   5        2.41        4.30      0.83 o 
   0   4   5       47.38       48.38      1.39 o 
   1   4   5      140.54      138.46      2.98 o 
   2   4   5       23.38       20.67      1.47 o 
   3   4   5        5.74        6.83      0.87 o 
   4   4   5       31.33       29.79      2.19 o 
   5   4   5        3.75        4.35      1.64 o 
  -5   5   5        1.82        1.36      1.61 o 
  -4   5   5       17.10       20.73      1.75 o 
  -3   5   5       11.91        9.82      1.06 o 
  -2   5   5      104.03       93.21      2.71 o 
  -1   5   5       37.65       34.42      1.46 o 
   0   5   5        7.62        9.02      1.29 o 
   1   5   5        2.59        2.28      0.91 o 
   2   5   5       10.83       11.19      1.41 o 
   3   5   5       70.89       67.03      2.96 o 
   4   5   5        7.49        4.83      2.84 o 
  -3   6   5        3.87        3.18      1.24 o 
  -2   6   5       10.17       10.87      1.39 o 
  -1   6   5        0.50        1.48      1.58 o 
   0   6   5        0.32        0.10      0.71 o 
   1   6   5        9.62        8.29      1.43 o 
   2   6   5        0.24       -0.44      0.88 o 
  -8   0   6       19.03       24.87      3.18 o 
  -7   0   6        5.83        2.35      1.74 o 
  -6   0   6       28.07       30.31      2.48 o 
  -5   0   6      122.43      108.88      7.76 o 
  -4   0   6        4.45       11.45      0.83 o 
  -3   0   6        4.02        9.63      1.03 o 
  -2   0   6        1.16        1.35      0.42 o 
  -1   0   6      757.06      806.91      9.33 o 
   0   0   6     1556.85     1559.76     17.03 o 
   1   0   6        9.55        8.56      0.58 o 
   2   0   6      300.89      315.91      5.11 o 
   3   0   6      356.30      281.31      6.18 o 
   4   0   6       69.52       59.58      2.14 o 
   5   0   6        4.52        4.63      1.55 o 
   6   0   6        7.76       10.63      1.66 o 
   7   0   6        3.27        6.80      2.88 o 
  -7   1   6       19.39       20.39      1.78 o 
  -6   1   6       16.36       18.92      1.50 o 
  -5   1   6       81.21       87.36      2.30 o 
  -4   1   6      211.96      203.85      2.57 o 
  -3   1   6      148.18      133.91      2.00 o 
  -2   1   6      691.62      732.41      6.69 o 
  -1   1   6      143.52      170.06      1.66 o 
   0   1   6      313.47      314.39      2.63 o 
   1   1   6      100.15      106.91      1.71 o 
   2   1   6      315.76      291.31      5.05 o 
   3   1   6       68.19       64.89      1.41 o 
   4   1   6       11.84       10.23      0.77 o 
   5   1   6       54.78       58.74      2.03 o 
   6   1   6        0.54       -0.09      0.65 o 
   7   1   6        7.89        6.83      1.60 o 
  -7   2   6       13.16       13.49      1.60 o 
  -6   2   6        3.18        4.48      0.87 o 
  -5   2   6       32.32       33.76      2.23 o 
  -4   2   6      275.36      254.05      4.43 o 
  -3   2   6       56.98       51.52      1.06 o 
  -2   2   6      264.67      273.27      3.42 o 
  -1   2   6      602.61      680.19     15.51 o 
   0   2   6      299.62      314.47      5.29 o 
   1   2   6      167.59      160.91      2.43 o 
   2   2   6      275.87      288.31      4.63 o 
   3   2   6       35.44       33.02      1.29 o 
   4   2   6       38.49       37.77      1.55 o 
   5   2   6       12.23       10.60      1.27 o 
   6   2   6        2.69        4.01      1.09 o 
  -7   3   6        1.13        2.79      1.30 o 
  -6   3   6       25.38       23.09      1.81 o 
  -5   3   6       26.23       24.01      1.27 o 
  -4   3   6        9.54       13.47      1.82 o 
  -3   3   6        3.90        4.99      0.81 o 
  -2   3   6       54.78       53.04      1.47 o 
  -1   3   6       43.78       42.22      1.19 o 
   0   3   6       78.29       84.75      1.38 o 
   1   3   6       23.89       24.78      1.14 o 
   2   3   6       55.64       61.21      1.77 o 
   3   3   6       16.00       18.41      1.27 o 
   4   3   6      100.69       98.25      2.84 o 
   5   3   6        0.77        0.73      0.76 o 
   6   3   6        8.36       11.66      1.60 o 
  -6   4   6        6.84        9.43      1.46 o 
  -5   4   6       19.65       23.10      2.66 o 
  -4   4   6       22.17       23.01      1.57 o 
  -3   4   6       40.14       37.78      1.97 o 
  -2   4   6       13.32       12.63      0.97 o 
  -1   4   6       34.31       35.69      1.33 o 
   0   4   6       89.57       81.77      2.69 o 
   1   4   6       16.79       17.26      1.38 o 
   2   4   6       40.41       34.56      1.40 o 
   3   4   6       13.00       13.06      1.65 o 
   4   4   6        0.80        1.80      1.01 o 
   5   4   6       10.64        8.89      1.42 o 
  -5   5   6       33.18       36.93      2.36 o 
  -4   5   6       11.56       14.44      1.59 o 
  -3   5   6       25.93       23.91      1.84 o 
  -2   5   6       16.39       18.21      1.23 o 
  -1   5   6      206.85      181.18      5.21 o 
   0   5   6       19.61       15.89      1.55 o 
   1   5   6       16.18       18.33      1.58 o 
   2   5   6        8.31       10.79      1.41 o 
   3   5   6       18.88       16.71      1.46 o 
   4   5   6        2.03        2.02      1.31 o 
  -3   6   6       14.47       16.13      2.25 o 
  -2   6   6        4.00        4.09      1.12 o 
  -1   6   6        6.39        7.44      1.43 o 
   0   6   6       37.97       38.68      2.56 o 
   1   6   6        9.53       10.99      1.50 o 
   2   6   6       16.91       15.74      2.36 o 
  -8   0   7       23.66       26.37      3.30 o 
  -7   0   7        9.68        7.93      1.91 o 
  -6   0   7        7.12        5.64      2.13 o 
  -5   0   7       39.23       35.53      2.35 o 
  -4   0   7       25.02       32.33      1.29 o 
  -3   0   7       18.73       14.06      0.80 o 
  -2   0   7      861.50      827.06     12.95 o 
  -1   0   7       57.87       86.90      3.61 o 
   0   0   7        2.90        2.07      0.43 o 
   1   0   7       80.89       79.76      1.75 o 
   2   0   7        0.70        6.40      0.79 o 
   3   0   7       63.28       69.11      2.19 o 
   4   0   7      697.58      626.44     12.27 o 
   5   0   7        0.09        0.05      0.79 o 
   6   0   7        6.42        6.81      1.45 o 
  -7   1   7       22.77       22.97      1.77 o 
  -6   1   7       14.89       14.55      1.38 o 
  -5   1   7       44.70       44.29      1.65 o 
  -4   1   7      152.84      183.10      5.16 o 
  -3   1   7      312.29      313.08      4.32 o 
  -2   1   7      101.78      103.59      1.52 o 
  -1   1   7       60.69       69.96      0.96 o 
   0   1   7       91.83      102.26      1.26 o 
   1   1   7      165.23      187.21      2.03 o 
   2   1   7      303.12      307.04      4.62 o 
   3   1   7       52.84       62.63      1.36 o 
   4   1   7       26.47       23.60      1.32 o 
   5   1   7        5.44        6.01      0.69 o 
   6   1   7        0.58        0.07      1.15 o 
  -7   2   7        7.07        8.33      1.31 o 
  -6   2   7        2.02        3.14      0.86 o 
  -5   2   7       47.72       44.75      1.69 o 
  -4   2   7      113.46      101.50      2.49 o 
  -3   2   7       22.68       21.30      0.72 o 
  -2   2   7      563.30      522.91      8.58 o 
  -1   2   7      271.70      264.90      3.82 o 
   0   2   7       48.23       50.97      1.42 o 
   1   2   7        6.28        8.28      0.63 o 
   2   2   7       56.35       63.00      1.72 o 
   3   2   7       10.27        8.98      0.89 o 
   4   2   7        6.73        5.99      0.78 o 
   5   2   7       49.29       50.35      2.55 o 
   6   2   7        1.66        2.27      1.07 o 
  -7   3   7        2.73        2.29      1.31 o 
  -6   3   7       37.14       34.16      2.51 o 
  -5   3   7       36.63       34.67      2.01 o 
  -4   3   7       12.29        9.60      1.18 o 
  -3   3   7       28.07       27.71      1.17 o 
  -2   3   7      190.10      188.46      3.48 o 
  -1   3   7       68.14       61.99      1.60 o 
   0   3   7       57.04       49.01      2.66 o 
   1   3   7       30.38       29.43      0.99 o 
   2   3   7       47.14       44.96      1.57 o 
   3   3   7       27.71       26.32      1.26 o 
   4   3   7        2.76        3.65      0.78 o 
   5   3   7       59.85       56.79      2.67 o 
   6   3   7        2.61        4.21      1.74 o 
  -6   4   7       36.35       41.11      2.53 o 
  -5   4   7        4.97        5.05      1.89 o 
  -4   4   7       37.72       36.88      1.96 o 
  -3   4   7        0.20       -0.22      0.53 o 
  -2   4   7        2.31        4.94      0.84 o 
  -1   4   7       25.98       25.76      1.22 o 
   0   4   7      103.75       87.95      2.92 o 
   1   4   7      269.38      262.87      6.08 o 
   2   4   7        2.82        2.82      0.88 o 
   3   4   7        7.60        7.35      0.94 o 
   4   4   7        4.99        2.56      0.99 o 
   5   4   7        8.06        9.06      1.72 o 
  -5   5   7        5.00        4.50      1.29 o 
  -4   5   7        1.30        1.15      0.88 o 
  -3   5   7        9.93        9.61      1.27 o 
  -2   5   7       31.31       27.66      1.59 o 
  -1   5   7       25.94       24.45      1.71 o 
   0   5   7       19.08       20.27      1.65 o 
   1   5   7       10.57       14.01      1.50 o 
   2   5   7       14.15       18.77      3.17 o 
   3   5   7        9.25       10.66      1.66 o 
   4   5   7        4.55        4.54      1.57 o 
  -3   6   7        6.98        6.77      1.73 o 
  -2   6   7        5.26        5.50      1.24 o 
  -1   6   7        9.45        9.27      1.38 o 
   0   6   7       21.57       20.50      2.03 o 
   1   6   7       47.32       52.35      3.20 o 
   2   6   7       24.70       22.37      2.53 o 
  -7   0   8        3.86        2.83      1.36 o 
  -6   0   8       19.11       17.41      2.30 o 
  -5   0   8       32.04       25.82      2.48 o 
  -4   0   8      156.84      157.04      3.69 o 
  -3   0   8      171.61      193.83      4.43 o 
  -2   0   8        1.84        5.56      1.03 o 
  -1   0   8      233.70      251.01      7.64 o 
   0   0   8       94.99      129.16      5.07 o 
   1   0   8       45.30       47.70      1.48 o 
   2   0   8        0.99        3.52      0.86 o 
   3   0   8       12.14       13.78      1.14 o 
   4   0   8      162.63      170.76      4.49 o 
   5   0   8       22.01       15.02      1.28 o 
   6   0   8        2.07       10.46      3.20 o 
  -7   1   8        4.94        4.90      1.16 o 
  -6   1   8      116.71      110.89      3.67 o 
  -5   1   8      113.72      109.70      2.65 o 
  -4   1   8        5.75        7.46      0.59 o 
  -3   1   8        4.29        4.75      0.48 o 
  -2   1   8      271.41      285.76      3.41 o 
  -1   1   8       36.11       30.80      0.74 o 
   0   1   8      183.29      195.11      2.63 o 
   1   1   8      117.00      108.72      2.58 o 
   2   1   8      326.02      329.81      4.83 o 
   3   1   8       43.69       38.12      1.13 o 
   4   1   8       60.27       60.34      1.56 o 
   5   1   8       13.77       11.90      1.05 o 
   6   1   8       14.32       14.22      1.95 o 
  -7   2   8        1.80        1.94      0.96 o 
  -6   2   8       31.42       30.45      1.61 o 
  -5   2   8      145.33      136.92      3.12 o 
  -4   2   8       17.22       15.91      1.12 o 
  -3   2   8       61.15       58.50      1.44 o 
  -2   2   8      298.90      298.67      4.58 o 
  -1   2   8      466.74      458.30      6.16 o 
   0   2   8       49.07       48.04      1.99 o 
   1   2   8      261.12      266.27      4.00 o 
   2   2   8       28.79       26.81      1.23 o 
   3   2   8       20.55       23.06      1.62 o 
   4   2   8       91.67       85.58      2.41 o 
   5   2   8        7.71        8.97      1.25 o 
   6   2   8       22.35       23.59      2.42 o 
  -7   3   8        1.75        3.71      1.41 o 
  -6   3   8        2.25        2.85      1.03 o 
  -5   3   8       13.82       14.92      2.00 o 
  -4   3   8        8.00        7.73      1.05 o 
  -3   3   8       20.45       21.96      1.19 o 
  -2   3   8      257.77      249.38      4.42 o 
  -1   3   8      103.16       84.14      1.93 o 
   0   3   8       51.42       53.68      2.13 o 
   1   3   8       30.76       36.07      1.82 o 
   2   3   8       13.59       17.46      1.15 o 
   3   3   8       39.66       31.61      1.45 o 
   4   3   8       14.14       13.45      1.21 o 
   5   3   8        6.88        8.28      1.46 o 
  -6   4   8        2.41        2.57      1.06 o 
  -5   4   8        3.11        3.80      1.07 o 
  -4   4   8       22.05       20.44      1.49 o 
  -3   4   8       49.74       44.74      1.71 o 
  -2   4   8        3.33        6.81      1.24 o 
  -1   4   8       14.61       17.61      1.55 o 
   0   4   8        1.01        2.42      1.00 o 
   1   4   8      108.01      100.51      5.38 o 
   2   4   8       15.12       11.41      1.22 o 
   3   4   8        6.00        7.82      1.48 o 
   4   4   8       12.13       14.33      1.86 o 
   5   4   8        7.10        6.20      1.68 o 
  -5   5   8       39.41       39.27      2.39 o 
  -4   5   8        2.97        2.04      0.98 o 
  -3   5   8        2.55        3.27      0.94 o 
  -2   5   8        0.03        1.20      0.87 o 
  -1   5   8        9.50       10.46      1.40 o 
   0   5   8       14.50       17.44      2.88 o 
   1   5   8        7.07        8.12      1.24 o 
   2   5   8        9.60       11.96      1.71 o 
   3   5   8       16.34       16.17      2.47 o 
  -2   6   8        9.01        8.69      1.66 o 
  -1   6   8       31.76       34.10      2.57 o 
   0   6   8       18.37       18.22      1.84 o 
   1   6   8       17.89       17.02      1.93 o 
  -7   0   9       15.60       17.15      2.32 o 
  -6   0   9       30.10       27.07      2.47 o 
  -5   0   9      155.50      126.41      3.43 o 
  -4   0   9       71.10       70.70      2.82 o 
  -3   0   9      361.30      366.92      6.75 o 
  -2   0   9      271.24      241.31      4.48 o 
  -1   0   9       75.64       63.41      2.98 o 
   0   0   9      417.20      393.97      6.20 o 
   1   0   9      388.07      396.01      6.67 o 
   2   0   9        2.61        2.55      0.94 o 
   3   0   9       10.81       14.59      1.18 o 
   4   0   9       39.28       40.72      2.01 o 
   5   0   9       51.95       52.61      2.30 o 
   6   0   9        6.74        5.35      2.69 o 
  -7   1   9       22.02       26.06      2.13 o 
  -6   1   9       16.42       17.76      1.49 o 
  -5   1   9       29.98       26.95      1.36 o 
  -4   1   9       95.33       85.86      1.90 o 
  -3   1   9        7.60        7.98      0.61 o 
  -2   1   9      182.63      188.53      2.52 o 
  -1   1   9       42.48       57.87      1.07 o 
   0   1   9      309.46      308.38      3.46 o 
   1   1   9      121.65      130.22      1.88 o 
   2   1   9       32.63       29.23      1.21 o 
   3   1   9       28.41       25.70      0.98 o 
   4   1   9       32.26       35.26      2.46 o 
   5   1   9       30.55       34.30      4.53 o 
   6   1   9       44.99       43.23      2.81 o 
  -7   2   9        8.76       10.07      2.26 o 
  -6   2   9        3.02        4.61      0.90 o 
  -5   2   9        2.74        1.97      0.65 o 
  -4   2   9      135.67      124.01      2.52 o 
  -3   2   9       30.97       29.57      1.40 o 
  -2   2   9       35.75       34.02      1.20 o 
  -1   2   9      184.26      193.18      9.02 o 
   0   2   9        7.50        8.13      0.62 o 
   1   2   9       43.18       41.86      1.33 o 
   2   2   9       57.28       58.67      1.73 o 
   3   2   9       56.70       53.54      1.90 o 
   4   2   9       18.20       20.98      2.61 o 
   5   2   9        6.07        6.66      1.22 o 
   6   2   9       11.21       10.92      3.10 o 
  -6   3   9        8.78        8.96      1.34 o 
  -5   3   9       21.46       22.75      1.72 o 
  -4   3   9        3.13        6.38      0.96 o 
  -3   3   9      155.17      132.38      3.06 o 
  -2   3   9       20.28       24.23      1.13 o 
  -1   3   9      194.46      188.42      3.21 o 
   0   3   9      284.51      248.27      5.61 o 
   1   3   9       13.87       13.96      1.39 o 
   2   3   9       32.42       30.35      1.31 o 
   3   3   9      112.27      100.25      2.85 o 
   4   3   9        2.86        2.25      1.39 o 
   5   3   9        0.73        2.50      1.94 o 
  -6   4   9       17.93       17.74      1.90 o 
  -5   4   9       14.68       16.95      1.52 o 
  -4   4   9       11.25        9.28      1.24 o 
  -3   4   9       28.31       26.51      2.06 o 
  -2   4   9       84.94       78.79      2.87 o 
  -1   4   9       12.75       17.95      2.61 o 
   0   4   9       40.85       40.85      2.14 o 
   1   4   9       17.13       20.54      1.53 o 
   2   4   9       15.87       17.69      1.59 o 
   3   4   9       11.16       14.07      1.64 o 
   4   4   9       18.20       18.11      2.21 o 
  -4   5   9       20.78       25.11      2.34 o 
  -3   5   9        3.93        8.38      2.47 o 
  -2   5   9       11.47       11.49      1.43 o 
  -1   5   9       28.05       24.33      1.85 o 
   0   5   9        5.40        7.07      1.22 o 
   1   5   9       12.89       13.78      2.10 o 
   2   5   9        0.30        0.30      0.81 o 
   3   5   9        4.86        9.32      1.73 o 
  -2   6   9        7.52       10.50      1.83 o 
  -1   6   9        8.20        8.32      1.43 o 
   0   6   9       18.50       20.61      1.98 o 
  -7   0  10       11.49       15.41      4.78 o 
  -6   0  10       84.02       82.89      4.53 o 
  -5   0  10      156.81      143.66      4.49 o 
  -4   0  10       59.39       51.10      2.04 o 
  -3   0  10        2.71        2.94      0.67 o 
  -2   0  10      375.34      418.02      8.18 o 
  -1   0  10      219.00      218.19      4.82 o 
   0   0  10        9.35       21.28      1.98 o 
   1   0  10      128.81      133.53      3.13 o 
   2   0  10        0.46       -0.26      0.53 o 
   3   0  10        2.33        4.95      0.86 o 
   4   0  10        6.58        6.12      1.02 o 
   5   0  10        5.62        7.17      1.60 o 
   6   0  10        0.75        1.13      2.09 o 
  -7   1  10       20.30       19.92      1.79 o 
  -6   1  10       38.28       36.58      2.14 o 
  -5   1  10      112.86      111.94      2.80 o 
  -4   1  10        7.67        7.60      0.85 o 
  -3   1  10      111.54      112.38      2.12 o 
  -2   1  10       41.51       47.11      1.56 o 
  -1   1  10       56.94       58.49      1.19 o 
   0   1  10        8.40        9.74      0.51 o 
   1   1  10       36.84       39.92      0.97 o 
   2   1  10       50.58       46.20      2.18 o 
   3   1  10      108.53      114.34      2.78 o 
   4   1  10       26.03       25.39      1.77 o 
   5   1  10       12.65       11.24      1.23 o 
   6   1  10       11.48       16.34      2.65 o 
  -7   2  10        0.13        1.21      1.17 o 
  -6   2  10        8.86       13.15      1.44 o 
  -5   2  10       40.30       39.79      1.61 o 
  -4   2  10       10.14        8.74      0.83 o 
  -3   2  10        3.06        6.57      0.99 o 
  -2   2  10       72.17       63.07      1.88 o 
  -1   2  10      146.25      135.16      4.88 o 
   0   2  10        8.49       11.47      1.15 o 
   1   2  10      184.88      183.65      3.52 o 
   2   2  10      220.25      189.88      3.76 o 
   3   2  10        4.89        7.48      0.91 o 
   4   2  10       15.81       14.86      1.48 o 
   5   2  10       20.20       17.34      1.61 o 
  -6   3  10        1.19        1.80      1.63 o 
  -5   3  10       22.60       21.53      1.77 o 
  -4   3  10       30.10       26.96      1.67 o 
  -3   3  10       57.77       51.70      1.76 o 
  -2   3  10      337.35      315.78      5.59 o 
  -1   3  10      110.39      102.10      3.11 o 
   0   3  10       64.44       63.88      2.97 o 
   1   3  10      195.60      198.64      4.90 o 
   2   3  10        3.98        4.18      0.97 o 
   3   3  10       26.80       26.51      1.41 o 
   4   3  10       34.51       28.36      1.93 o 
   5   3  10        0.85        1.20      1.18 o 
  -5   4  10        1.05        2.14      0.98 o 
  -4   4  10       11.53       12.51      1.32 o 
  -3   4  10       12.75       12.94      1.93 o 
  -2   4  10       24.69       24.08      2.06 o 
  -1   4  10        6.72        9.75      1.18 o 
   0   4  10        5.69        6.12      1.12 o 
   1   4  10        9.47        9.58      1.27 o 
   2   4  10        4.66        6.81      1.35 o 
   3   4  10        7.93        9.89      1.47 o 
   4   4  10        2.83        1.82      1.31 o 
  -4   5  10        6.48        7.67      2.44 o 
  -3   5  10        0.87        0.30      0.92 o 
  -2   5  10        9.38        8.41      1.32 o 
  -1   5  10        9.20       11.15      1.75 o 
   0   5  10       14.18       15.47      1.62 o 
   1   5  10        1.76        6.26      3.79 o 
   2   5  10       13.95       16.09      1.79 o 
   3   5  10        3.86        8.83      1.83 o 
  -7   0  11        5.12        7.37      1.75 o 
  -6   0  11      201.23      194.49      7.40 o 
  -5   0  11       87.03       81.11      3.15 o 
  -4   0  11       16.68       22.93      1.49 o 
  -3   0  11        6.44       10.13      1.03 o 
  -2   0  11        4.80        7.86      0.96 o 
  -1   0  11       84.25      104.64      2.67 o 
   0   0  11       44.32       31.06      1.34 o 
   1   0  11       60.39       67.83      2.33 o 
   2   0  11        7.41        5.98      0.91 o 
   3   0  11        0.61        1.78      0.76 o 
   4   0  11        7.13       12.06      1.81 o 
   5   0  11        8.67        9.78      1.72 o 
  -7   1  11       28.73       29.22      2.01 o 
  -6   1  11        6.37        5.96      1.06 o 
  -5   1  11       83.15       83.24      2.36 o 
  -4   1  11       96.42       97.78      2.23 o 
  -3   1  11       90.74       86.92      1.97 o 
  -2   1  11        4.28        6.00      0.79 o 
  -1   1  11       17.36       19.81      0.83 o 
   0   1  11        0.08        0.10      0.34 o 
   1   1  11       12.16       11.48      0.88 o 
   2   1  11       11.78       10.56      0.95 o 
   3   1  11      192.11      185.77      4.22 o 
   4   1  11       15.89       19.81      1.36 o 
   5   1  11        1.76        2.87      1.02 o 
  -7   2  11        4.69        9.96      2.79 o 
  -6   2  11        6.07        8.97      1.34 o 
  -5   2  11       20.19       21.30      1.52 o 
  -4   2  11        7.61        8.69      1.26 o 
  -3   2  11       25.80       23.05      1.22 o 
  -2   2  11       34.51       36.09      1.44 o 
  -1   2  11      191.96      178.74      3.30 o 
   0   2  11      167.15      178.11      4.39 o 
   1   2  11        5.09       11.29      1.79 o 
   2   2  11       10.46       13.52      1.06 o 
   3   2  11      191.48      171.32      4.04 o 
   4   2  11       23.83       20.12      1.42 o 
   5   2  11        7.00        6.76      1.41 o 
  -6   3  11       27.48       25.05      2.05 o 
  -5   3  11        0.01        0.51      0.87 o 
  -4   3  11       47.17       48.77      2.24 o 
  -3   3  11       17.57       18.35      1.18 o 
  -2   3  11        2.76        2.13      0.72 o 
  -1   3  11       65.78       57.63      2.45 o 
   0   3  11      269.66      261.17      6.13 o 
   1   3  11        1.32        1.27      0.76 o 
   2   3  11        3.80        3.85      1.43 o 
   3   3  11       19.12       21.65      1.75 o 
   4   3  11        3.12        5.20      1.38 o 
  -5   4  11        9.54       11.92      1.58 o 
  -4   4  11        3.12        4.99      1.09 o 
  -3   4  11      106.02      101.11      4.20 o 
  -2   4  11        2.12        2.35      0.95 o 
  -1   4  11       18.86       20.45      3.68 o 
   0   4  11       14.01       14.54      2.76 o 
   1   4  11       22.33       22.71      2.16 o 
   2   4  11       18.08       17.68      1.59 o 
   3   4  11        0.72        1.15      0.91 o 
  -4   5  11        2.43        0.83      1.16 o 
  -3   5  11        4.80        9.35      2.00 o 
  -2   5  11        1.45        1.17      1.91 o 
  -1   5  11       19.64       19.64      1.78 o 
   0   5  11        4.79        6.27      1.32 o 
   1   5  11        0.88       -0.54      0.92 o 
   2   5  11        3.17        2.76      1.19 o 
  -7   0  12        2.12        2.13      2.72 o 
  -6   0  12       20.34       22.76      2.52 o 
  -5   0  12      107.67      113.37      3.66 o 
  -4   0  12       39.49       39.09      1.83 o 
  -3   0  12      247.03      242.07      5.92 o 
  -2   0  12       10.31       11.77      1.84 o 
  -1   0  12       33.03       49.58      1.95 o 
   0   0  12       35.73       31.42      1.37 o 
   1   0  12        0.54        3.74      2.24 o 
   2   0  12        9.04       10.81      1.05 o 
   3   0  12        2.53        5.52      0.99 o 
   4   0  12        0.00       -0.29      0.94 o 
   5   0  12       15.27       18.57      2.42 o 
  -7   1  12       15.58       12.53      2.13 o 
  -6   1  12        4.90        3.57      0.99 o 
  -5   1  12       15.83       15.11      1.17 o 
  -4   1  12      100.51       98.28      2.17 o 
  -3   1  12      173.97      173.01      3.03 o 
  -2   1  12       57.55       45.27      1.26 o 
  -1   1  12       81.56       92.59      1.82 o 
   0   1  12       50.85       44.34      1.19 o 
   1   1  12        5.87       10.78      1.24 o 
   2   1  12       76.94       73.99      2.25 o 
   3   1  12        4.78        5.04      0.93 o 
   4   1  12       24.86       20.90      1.38 o 
   5   1  12        0.25        0.78      1.03 o 
  -6   2  12        2.99        8.87      1.85 o 
  -5   2  12       10.02       12.66      1.40 o 
  -4   2  12       38.20       34.90      1.54 o 
  -3   2  12        5.31        4.18      0.70 o 
  -2   2  12        7.77        6.74      0.96 o 
  -1   2  12      318.87      315.11      7.96 o 
   0   2  12       90.04       88.04      2.99 o 
   1   2  12        0.60       -0.08      0.66 o 
   2   2  12       23.84       29.93      1.47 o 
   3   2  12       13.64       16.40      1.41 o 
   4   2  12       26.50       24.79      1.67 o 
   5   2  12       32.07       30.52      3.33 o 
  -6   3  12       19.08       21.06      2.17 o 
  -5   3  12       26.25       25.44      1.98 o 
  -4   3  12       13.47       12.00      1.24 o 
  -3   3  12       15.87       14.42      1.10 o 
  -2   3  12       86.56       83.40      2.87 o 
  -1   3  12       48.74       41.57      2.42 o 
   0   3  12       10.74        9.66      1.36 o 
   1   3  12       31.84       36.20      2.08 o 
   2   3  12        3.14        4.55      1.06 o 
   3   3  12       13.95       13.71      1.50 o 
   4   3  12        0.49       -0.14      0.94 o 
  -5   4  12       12.44       16.56      2.96 o 
  -4   4  12       15.30       14.11      1.96 o 
  -3   4  12       22.62       18.11      1.59 o 
  -2   4  12       30.92       25.40      3.10 o 
  -1   4  12        7.17        8.59      1.25 o 
   0   4  12       22.02       23.98      1.90 o 
   1   4  12       17.27       19.05      2.02 o 
   2   4  12       14.00       15.97      1.59 o 
   3   4  12        5.93        7.59      1.64 o 
  -3   5  12        0.10        0.89      1.25 o 
  -2   5  12        2.44        3.26      1.23 o 
  -1   5  12        6.73       11.35      1.65 o 
   0   5  12       19.42       18.85      1.91 o 
   1   5  12        2.13        5.08      1.52 o 
  -7   0  13       26.01       20.73      2.60 o 
  -6   0  13       19.53       20.06      2.29 o 
  -5   0  13       14.70       16.47      1.65 o 
  -4   0  13       61.74       60.78      2.67 o 
  -3   0  13        9.42        7.23      1.17 o 
  -2   0  13       61.06       61.90      2.38 o 
  -1   0  13        0.91       -0.45      0.61 o 
   0   0  13       71.05       62.60      2.23 o 
   1   0  13        9.64       10.01      1.12 o 
   2   0  13       13.40       14.64      1.33 o 
   3   0  13        2.50        3.38      1.26 o 
   4   0  13       29.08       24.83      2.60 o 
   5   0  13        0.34        1.22      2.01 o 
  -7   1  13       18.27       22.96      2.51 o 
  -6   1  13        0.74       -1.09      1.09 o 
  -5   1  13        9.37        9.12      1.01 o 
  -4   1  13        3.99        6.64      0.92 o 
  -3   1  13      107.22      108.90      2.42 o 
  -2   1  13       19.51       17.78      0.91 o 
  -1   1  13       47.47       50.27      1.33 o 
   0   1  13       97.13      105.96      2.10 o 
   1   1  13       26.70       27.06      1.31 o 
   2   1  13       64.69       60.38      2.32 o 
   3   1  13       23.95       24.94      1.63 o 
   4   1  13        7.07        6.48      1.13 o 
  -6   2  13       20.99       20.96      2.20 o 
  -5   2  13        0.25        0.70      0.80 o 
  -4   2  13      113.59      102.51      2.96 o 
  -3   2  13       61.59       65.21      2.17 o 
  -2   2  13       20.32       19.77      1.57 o 
  -1   2  13       17.94       14.09      1.53 o 
   0   2  13      184.01      181.32      4.72 o 
   1   2  13       60.88       55.04      2.23 o 
   2   2  13       59.43       57.29      2.42 o 
   3   2  13       12.15       12.49      1.17 o 
   4   2  13        6.06        4.66      1.15 o 
  -6   3  13       45.27       44.44      3.19 o 
  -5   3  13        3.58        4.16      1.15 o 
  -4   3  13        4.08        4.68      0.97 o 
  -3   3  13       14.27       12.06      1.13 o 
  -2   3  13        5.29        9.10      1.23 o 
  -1   3  13        5.90        7.79      1.10 o 
   0   3  13       26.20       28.23      1.78 o 
   1   3  13        3.62        4.30      1.06 o 
   2   3  13       11.90       13.55      1.38 o 
   3   3  13       10.56       10.08      1.44 o 
   4   3  13       25.21       30.17      2.68 o 
  -5   4  13        1.21        1.74      1.29 o 
  -4   4  13       11.74       12.84      2.14 o 
  -3   4  13       31.19       26.66      1.84 o 
  -2   4  13       32.58       30.35      2.50 o 
  -1   4  13       15.49       15.79      1.80 o 
   0   4  13        5.47        6.06      1.29 o 
   1   4  13       13.01       15.57      1.62 o 
   2   4  13        4.48        6.28      1.43 o 
   3   4  13        2.98        3.56      1.45 o 
  -3   5  13        0.25       -0.40      1.03 o 
  -2   5  13       13.48       15.66      1.81 o 
  -1   5  13       33.67       36.47      2.95 o 
   0   5  13        8.30       10.23      1.73 o 
   1   5  13        1.18        1.89      1.10 o 
  -6   0  14       58.91       60.56      3.96 o 
  -5   0  14        3.60        3.01      1.11 o 
  -4   0  14        4.96        6.80      1.23 o 
  -3   0  14        0.37       -0.73      0.73 o 
  -2   0  14        8.42        4.79      0.85 o 
  -1   0  14        7.24        6.02      1.35 o 
   0   0  14       64.62       55.08      2.17 o 
   1   0  14       10.05        8.85      1.11 o 
   2   0  14        0.24        0.34      0.93 o 
   3   0  14       18.36       16.76      3.74 o 
   4   0  14        0.07        0.48      1.05 o 
  -6   1  14       47.15       51.84      3.21 o 
  -5   1  14       21.42       19.57      1.50 o 
  -4   1  14        1.70        2.91      0.72 o 
  -3   1  14       54.43       54.85      1.88 o 
  -2   1  14       57.84       57.43      1.53 o 
  -1   1  14       69.17       65.28      1.61 o 
   0   1  14       30.07       37.14      1.85 o 
   1   1  14       13.79       15.14      1.39 o 
   2   1  14       14.82       12.71      1.74 o 
   3   1  14       21.18       22.29      1.50 o 
   4   1  14        2.85        1.92      1.01 o 
  -6   2  14       21.94       27.03      2.59 o 
  -5   2  14        4.60        8.84      1.35 o 
  -4   2  14       38.57       40.96      1.74 o 
  -3   2  14       54.37       54.65      2.04 o 
  -2   2  14        9.87       10.53      0.90 o 
  -1   2  14       39.11       40.32      2.30 o 
   0   2  14       23.18       24.07      1.64 o 
   1   2  14        4.77        7.95      1.56 o 
   2   2  14       48.93       48.77      2.38 o 
   3   2  14       24.23       23.74      1.69 o 
   4   2  14        0.67        1.18      0.91 o 
  -5   3  14        3.23        2.77      1.20 o 
  -4   3  14        9.16       10.22      1.26 o 
  -3   3  14        5.29        9.65      2.86 o 
  -2   3  14       45.12       45.34      2.28 o 
  -1   3  14        0.73        0.80      0.80 o 
   0   3  14       16.51       17.46      1.54 o 
   1   3  14       24.26       21.65      1.77 o 
   2   3  14       29.92       30.47      2.03 o 
   3   3  14        4.93        3.27      1.05 o 
  -4   4  14        4.22        2.66      1.51 o 
  -3   4  14        9.06        8.58      1.34 o 
  -2   4  14       27.90       28.82      2.02 o 
  -1   4  14        5.01        7.01      1.34 o 
   0   4  14       12.05       15.70      1.61 o 
   1   4  14       10.48       10.87      1.56 o 
   2   4  14        3.15        5.03      1.31 o 
  -1   5  14        6.98       10.63      1.73 o 
  -6   0  15       13.71       10.72      3.75 o 
  -5   0  15        9.38        8.50      1.38 o 
  -4   0  15        1.68        4.12      1.15 o 
  -3   0  15       27.08       26.05      1.89 o 
  -2   0  15       13.50        9.22      1.01 o 
  -1   0  15       19.18       19.40      1.51 o 
   0   0  15        6.05        5.62      0.97 o 
   1   0  15       18.11       17.95      1.45 o 
   2   0  15        0.00       -0.09      0.96 o 
   3   0  15        2.41        5.00      2.14 o 
   4   0  15       11.80       11.52      2.31 o 
  -6   1  15       32.07       31.57      2.74 o 
  -5   1  15        3.85        5.75      1.13 o 
  -4   1  15       34.43       35.43      1.83 o 
  -3   1  15       18.05       16.64      1.28 o 
  -2   1  15      121.70      110.73      2.96 o 
  -1   1  15      137.45      143.31      3.34 o 
   0   1  15       12.13       14.50      1.62 o 
   1   1  15        8.10        8.75      0.95 o 
   2   1  15        5.75        6.81      0.93 o 
   3   1  15        6.14        5.98      1.29 o 
   4   1  15        2.95        4.08      1.45 o 
  -6   2  15        5.77        6.80      1.68 o 
  -5   2  15       34.83       34.90      2.24 o 
  -4   2  15        6.96        7.93      1.16 o 
  -3   2  15        7.31       11.51      1.18 o 
  -2   2  15       19.03       20.58      1.52 o 
  -1   2  15       92.28       91.23      3.18 o 
   0   2  15       15.20       18.18      2.13 o 
   1   2  15        0.05        2.88      1.46 o 
   2   2  15       34.28       31.11      2.06 o 
   3   2  15       17.80       16.84      2.24 o 
  -5   3  15        2.52        4.08      1.52 o 
  -4   3  15        1.17       11.23      7.59 o 
  -3   3  15        3.16        5.22      1.22 o 
  -2   3  15        5.25        5.92      1.39 o 
  -1   3  15       13.51       15.66      2.11 o 
   0   3  15       10.67       14.03      1.55 o 
   1   3  15        9.79       10.19      1.37 o 
   2   3  15       41.03       39.71      2.48 o 
  -3   4  15       15.94       15.05      2.23 o 
  -2   4  15       12.62       17.89      2.12 o 
  -1   4  15        2.70        4.75      1.29 o 
   0   4  15        1.25        1.66      1.02 o 
   1   4  15        4.27        4.55      2.01 o 
  -6   0  16        0.01       -0.20      2.05 o 
  -5   0  16       14.39       10.65      2.65 o 
  -4   0  16        2.92        3.15      1.03 o 
  -3   0  16       27.33       23.27      2.84 o 
  -2   0  16       35.59       41.61      2.58 o 
  -1   0  16        0.37        1.62      2.04 o 
   0   0  16        0.08       -0.34      0.61 o 
   1   0  16       47.80       46.70      2.94 o 
   2   0  16       22.43       19.88      2.18 o 
   3   0  16        0.01        0.94      1.27 o 
  -6   1  16       10.07       11.75      1.83 o 
  -5   1  16        9.84        9.01      1.33 o 
  -4   1  16        3.96        6.63      0.98 o 
  -3   1  16       37.42       37.00      1.69 o 
  -2   1  16       14.17       14.03      1.07 o 
  -1   1  16       35.38       29.34      1.74 o 
   0   1  16        4.93        7.03      1.09 o 
   1   1  16        9.83       11.08      1.37 o 
   2   1  16        3.27        1.59      0.89 o 
   3   1  16        2.71        3.63      1.29 o 
  -5   2  16        2.44        2.90      1.06 o 
  -4   2  16       35.51       34.82      1.83 o 
  -3   2  16        8.20        8.88      1.23 o 
  -2   2  16        4.62        8.00      1.13 o 
  -1   2  16       12.84       13.14      1.31 o 
   0   2  16       41.64       41.42      2.23 o 
   1   2  16       14.34       15.90      1.50 o 
   2   2  16        2.24        1.68      1.06 o 
   3   2  16       25.49       25.15      2.46 o 
  -4   3  16        1.39        2.31      1.13 o 
  -3   3  16        2.59        3.90      1.20 o 
  -2   3  16       39.26       36.48      2.19 o 
  -1   3  16       19.56       20.63      1.87 o 
   0   3  16        7.23        6.02      1.40 o 
   1   3  16       47.97       49.20      2.73 o 
   2   3  16       15.24       18.59      2.58 o 
  -3   4  16        6.38        4.51      1.56 o 
  -2   4  16       15.02       23.61      2.08 o 
  -1   4  16       13.21       14.72      1.84 o 
   0   4  16        1.18        2.13      1.17 o 
  -5   0  17       10.23        8.71      3.44 o 
  -4   0  17        6.02        8.44      2.97 o 
  -3   0  17        5.14        6.41      1.10 o 
  -2   0  17       11.87       10.48      1.47 o 
  -1   0  17       18.53       17.34      1.42 o 
   0   0  17        3.85        4.61      1.25 o 
   1   0  17       15.65       17.43      2.18 o 
   2   0  17        5.07        7.40      2.02 o 
   3   0  17        4.68        4.26      2.69 o 
  -5   1  17        4.73        6.11      1.95 o 
  -4   1  17        9.32        8.49      1.29 o 
  -3   1  17       16.59       18.57      1.47 o 
  -2   1  17       40.35       42.50      2.17 o 
  -1   1  17       69.78       68.72      3.33 o 
   0   1  17        9.54        9.12      1.28 o 
   1   1  17       16.57       15.33      1.40 o 
   2   1  17        5.07        2.69      1.31 o 
  -5   2  17        0.34       -0.17      0.97 o 
  -4   2  17       43.91       37.48      3.43 o 
  -3   2  17        5.93        7.91      1.23 o 
  -2   2  17        3.27        6.26      1.19 o 
  -1   2  17       42.69       43.45      2.32 o 
   0   2  17        1.90        0.40      0.89 o 
   1   2  17        1.82        1.09      0.91 o 
   2   2  17        4.88        5.96      1.31 o 
  -4   3  17        2.71        6.88      2.20 o 
  -3   3  17        3.26        6.43      1.38 o 
  -2   3  17       12.92       16.29      1.82 o 
  -1   3  17       14.37       15.55      2.23 o 
   0   3  17        7.17        9.75      1.78 o 
   1   3  17        1.56        2.10      1.09 o 
  -5   0  18        0.03        1.32      1.96 o 
  -4   0  18        0.41       -0.47      1.10 o 
  -3   0  18       80.13       74.56      4.36 o 
  -2   0  18       82.58       78.65      4.05 o 
  -1   0  18        4.11        8.14      2.93 o 
   0   0  18       18.04       25.87      3.62 o 
   1   0  18        0.08       -0.99      1.90 o 
   2   0  18       38.93       45.87      5.07 o 
  -4   1  18        2.77        3.30      1.23 o 
  -3   1  18       13.03       14.92      1.66 o 
  -2   1  18       13.55       14.38      1.46 o 
  -1   1  18       12.71       13.06      1.36 o 
   0   1  18       22.99       22.61      1.81 o 
   1   1  18        9.07        9.12      1.63 o 
   2   1  18        2.50        1.95      1.18 o 
  -4   2  18       17.32       17.15      2.18 o 
  -3   2  18       21.39       20.19      1.93 o 
  -2   2  18       12.97       13.59      1.48 o 
  -1   2  18        4.91        6.36      1.17 o 
   0   2  18       13.19       14.47      1.85 o 
   1   2  18        2.90        4.68      1.20 o 
  -2   3  18        3.70        4.74      1.33 o 
  -1   3  18       19.09       21.24      1.97 o 
   0   3  18        0.95        1.85      1.13 o 
  -4   0  19        2.35        0.77      2.05 o 
  -3   0  19        3.55        4.56      1.86 o 
  -2   0  19      220.34      208.56     12.43 o 
  -1   0  19        9.70        9.24      2.85 o 
   0   0  19        1.84        1.82      1.91 o 
   1   0  19       41.31       38.06      4.68 o 
  -4   1  19       16.94       19.73      2.69 o 
  -3   1  19        0.40        0.45      1.08 o 
  -2   1  19        1.84        1.96      0.98 o 
  -1   1  19        1.46        0.19      0.71 o 
   0   1  19        4.23        2.82      1.30 o 
   1   1  19       15.55       16.13      2.23 o 
  -3   2  19       18.02       13.58      1.72 o 
  -2   2  19        0.58        2.08      1.14 o 
  -1   2  19        0.16        1.31      1.11 o 
   0   2  19       13.68       12.06      1.66 o 
  -3   0  20       11.85       11.45      3.65 o 
  -2   0  20        0.53        0.19      1.63 o 
  -1   0  20       79.12       82.02      7.31 o 
   0   0  20        1.64        2.82      2.55 o 
  -2   1  20        6.24        7.12      2.02 o 
  -1   1  20        3.69        3.83      1.67 o 
                                                 
